# Supplementary material for: LINC00323 knockdown suppresses the proliferation, migration, and vascular mimicry of non-small cell lung cancer cells by promoting ubiquitinated degradation of AKAP1
Source: Noncoding RNA Res. 2024 Dec 14;11:131–40. doi: 10.1016/j.ncrna.2024.12.006 (PMC11720444; doi:10.1016/j.ncrna.2024.12.006)
Supplement: Multimedia component 2 [file mmc2.xlsx]

## Sheet: proteinGroups
Protein names	Gene names	Peptides	Razor + unique peptides	Unique peptides	Sequence coverage [%]	Mol. weight [kDa]	LFQ Intensity	iBAQ
A-kinase anchor protein 1, mitochondrial	AKAP1	40	40	40	32.2	97.34	191270000	4781700
Histone H3.1	HIST1H3A	1	1	1	23.5	15.404	3344100	836030
Complexin-1	CPLX1	1	1	1	16.4	12.411	1409800	469940
Ubiquitin-40S ribosomal protein S27a;Ubiquitin;40S ribosomal protein S27a;Ubiquitin-60S ribosomal protein L40;Ubiquitin;60S ribosomal protein L40;Polyubiquitin-C;Ubiquitin;Polyubiquitin-B;Ubiquitin	RPS27A;UBC;UBB;DKFZp434K0435;UbC;HEL112;UBA52	5	5	5	30.1	17.965	2315500	385920
Histone H4	HIST1H4H;HIST1H4A	6	6	6	51.5	11.367	1701800	283630
Histone H2B type 1-M;Histone H2B type 1-D;Histone H2B;Histone H2B type F-S;Histone H2B type 1-N;Histone H2B type 1-L;Histone H2B type 1-K;Histone H2B type 1-H;Histone H2B type 2-F;Histone H2B type 1-C/E/F/G/I;Histone H2B type 1-O;Histone H2B type 1-J;Histone H2B type 3-B;Histone H2B type 1-B;Histone H2B type 2-E;Histone H2B type 1-A	HIST1H2BM;HIST1H2BD;HIST1H2BI;H2BFS;HIST1H2BN;HIST1H2BL;HIST1H2BK;HIST1H2BH;HIST2H2BF;HIST1H2BC;HIST1H2BO;HIST1H2BJ;HIST3H2BB;HIST1H2BB;HIST2H2BE;HIST1H2BA	5	5	5	42.1	13.989	1735900	247990
Actin, cytoplasmic 2;Actin, cytoplasmic 2, N-terminally processed	ACTG1	17	17	1	62.1	41.792	4421000	221050
Thioredoxin	TXN	4	4	4	45.7	11.737	1450100	207160
Ubiquitin-protein ligase E3A	UBE3A	1	1	1	8.1	16.635	1860300	206700
40S ribosomal protein S6	RPS6	1	1	1	21.5	9.0247	380500	190250
Glyceraldehyde-3-phosphate dehydrogenase	HEL-S-162eP;GAPDH	12	12	12	64.5	36.053	3157300	185720
Macrophage migration inhibitory factor	MIF	3	3	3	35.7	12.476	923120	184620
Heterogeneous nuclear ribonucleoproteins A2/B1	HNRNPA2B1;HNRPA2B1	11	10	10	44.2	28.222	2897000	181060
Histone H2A;Histone H2A type 1-D;Histone H2A type 1-B/E;Histone H2A type 1;Histone H2A type 2-C;Histone H2A type 2-A;Histone H2A.J;Histone H2A type 1-C;Histone H2A type 1-H;Histone H2A type 3;Histone H2A type 1-J;Histone H2A type 1-A;Histone H2AX	H2AFJ;HIST1H2AD;HIST1H2AB;HIST1H2AH;HIST1H2AK;HIST1H2AG;HIST2H2AC;HIST2H2AA3;HIST1H2AC;HIST3H2A;HIST1H2AJ;HIST1H2AA;H2AFX	2	1	1	28.3	9.9755	706920	176730
Histone H3.2	HIST2H3A	1	1	1	23.5	15.388	677350	169340
Histone H2A;Histone H2A.V;Histone H2A.Z	H2AFV;H2AFZ	3	3	2	37.7	13.163	833890	166780
Keratin, type I cytoskeletal 9	KRT9	25	25	25	55.7	62.064	4094800	157490
Heterogeneous nuclear ribonucleoprotein A1;Heterogeneous nuclear ribonucleoprotein A1, N-terminally processed;Heterogeneous nuclear ribonucleoprotein A1-like 2	HNRNPA1;HNRPA1;HNRNPA1L2	14	14	13	44.4	38.746	2585200	143620
Tubulin alpha-1B chain;Tubulin alpha-1A chain;Tubulin alpha-4A chain;Tubulin alpha-3E chain	TUBA1B;TUBA1A;TUBA4A;TUBA2;TUBA3E	17	17	3	65	50.151	2994900	142620
Protein disulfide-isomerase	P4HB	4	4	4	10.7	59.007	4626300	136070
Keratin, type I cytoskeletal 10	KRT10	27	27	23	41	63.345	3932300	135590
Trypsin-1;Alpha-trypsin chain 1;Alpha-trypsin chain 2;Trypsin-2;Putative trypsin-6;Transmembrane protease serine 13	PRSS1;PRSS2;PRSS3;TRY8;PRSS3P2;TMPRSS13	2	2	2	10.7	28.123	1031300	128910
Alpha-enolase;Enolase	ENO1	12	12	12	42.4	47.168	2723500	123790
GTP-binding nuclear protein Ran	RAN	6	6	6	36.9	22.436	810670	81067
60S acidic ribosomal protein P1	RPLP1	2	2	2	42.5	11.399	230180	76726
Nucleophosmin	NPM1	4	4	4	21.4	32.575	911210	75934
Hemoglobin subunit beta;LVV-hemorphin-7;Spinorphin;Hemoglobin subunit delta	HBB;HBD	11	11	11	83	15.998	807720	73429
Small nuclear ribonucleoprotein E	SNRPE	3	3	3	52.2	10.803	281960	70490
Acidic leucine-rich nuclear phosphoprotein 32 family member E	ANP32E	1	1	1	11.4	16.852	304290	60857
Collagen alpha-1(XV) chain;Restin;Restin-2;Restin-3;Restin-4	COL15A1	1	1	1	1.6	75.358	831040	59360
Elongation factor 1-alpha;Putative elongation factor 1-alpha-like 3;Elongation factor 1-alpha 1;Elongation factor 1-alpha 2	EEF1A1;EEF1A1P5;EEF1A1L14;EEF1A2	7	7	3	24.9	47.266	1188100	56577
DNA-(apurinic or apyrimidinic site) lyase;DNA-(apurinic or apyrimidinic site) lyase, mitochondrial	APEX1	1	1	1	35	6.9658	109880	54938
Tubulin beta chain;Tubulin beta-2B chain;Tubulin beta-2A chain	TUBB;TUBB2B;TUBB2A;XTP3TPATP1	13	13	3	40.3	49.468	1000600	50031
40S ribosomal protein S2	RPS2;OK/KNS-cl.7;rps2	3	3	3	23.2	16.565	485160	48516
Hemoglobin subunit alpha	HBA1;HBA2	5	5	5	56.3	15.257	386090	48261
40S ribosomal protein S3a	RPS3A	6	6	6	34.7	22.459	566330	47194
60S ribosomal protein L17	LOC402695;RPL17;RPL17-C18orf32;LOC202789	1	1	1	15.7	11.903	134410	44802
Heterogeneous nuclear ribonucleoprotein K	HNRNPK;HNRPK	5	5	5	16.6	41.807	936740	44607
Pyruvate kinase PKM;Pyruvate kinase	PKM;HEL-S-30;PKM2	12	12	12	31.6	57.936	1406300	42616
Potassium/sodium hyperpolarization-activated cyclic nucleotide-gated channel 1	HCN1	1	1	1	3.6	68.499	1063700	42549
Creatine kinase B-type	HEL-S-29;HEL-211;CKB	10	10	10	38.8	42.644	717360	42198
Keratin, type II cytoskeletal 2 epidermal	KRT2	22	19	16	41.8	65.432	1668700	41718
Eukaryotic translation initiation factor 5A-1;Eukaryotic translation initiation factor 5A;Eukaryotic translation initiation factor 5A-1-like	EIF5A;EIF5AL1	2	2	2	31.2	16.832	317730	39716
Small nuclear ribonucleoprotein G	SNRPG	1	1	1	48.4	7.1013	75589	37795
T-complex protein 1 subunit beta	HEL-S-100n;CCT2	7	7	7	24.1	57.488	1205700	37677
60 kDa heat shock protein, mitochondrial	HSPD1	11	11	11	35.6	61.054	1203900	37621
Heat shock protein HSP 90-alpha	EL52;HSP90AA1	13	13	6	23.1	84.659	1236600	37472
Superoxide dismutase [Cu-Zn]	SOD-1;SOD1;HEL-S-44	1	1	1	58.3	2.547	36598	36598
Heterogeneous nuclear ribonucleoprotein A3	HNRPA3;HNRNPA3;D10S102	5	5	5	20.8	35.411	657570	36532
Chromobox protein homolog 3;Chromobox protein homolog 1	CBX3;CBX1	2	2	1	15.3	20.811	246370	35196
Islet cell autoantigen 1	ICA1	1	1	1	6.2	30.113	530820	33176
Proteasome subunit beta type;Proteasome subunit beta type-2	PSMB2	1	1	1	11.9	20.207	295520	32836
T-complex protein 1 subunit eta	CCT7	10	10	10	40	46.095	745230	32401
Heterogeneous nuclear ribonucleoproteins C1/C2	HNRNPC	4	4	4	19.5	32.33	568850	31603
S-phase kinase-associated protein 1	SKP1	1	1	1	43.6	4.321	61585	30792
Vimentin	VIM;HEL113	9	9	8	22.7	53.683	1031800	30348
60S ribosomal protein L37a	RPL37A	1	1	1	26.5	7.624	116700	29175
40S ribosomal protein SA	RPSA	2	2	2	31	12.647	174100	29017
Elongation factor 2	EEF2	12	12	11	24.9	95.337	1260600	28014
Peroxiredoxin-2	HEL-S-2a;PRDX2	2	1	1	19.1	20.107	335200	27933
ADP/ATP translocase 3;ADP/ATP translocase 3, N-terminally processed	SLC25A6	7	7	3	23.2	32.866	554290	27714
DAZ-associated protein 1	DAZAP1;DAZAP1/MEF2D fusion	3	3	3	17.7	35.02	276310	27631
40S ribosomal protein S21	RPS21	1	1	1	22.2	8.85	136700	27341
Heterogeneous nuclear ribonucleoprotein H;Heterogeneous nuclear ribonucleoprotein H, N-terminally processed	HNRNPH1	5	5	4	19.4	49.229	485600	26978
Triosephosphate isomerase	HEL-S-49;TPI1	7	7	7	45.1	22.871	401090	26740
40S ribosomal protein S20	RPS20	1	1	1	31.2	7.2473	80180	26727
Peptidyl-prolyl cis-trans isomerase;Peptidyl-prolyl cis-trans isomerase A;Peptidyl-prolyl cis-trans isomerase A, N-terminally processed	HEL-S-69p;PPIA	5	5	5	30.9	18.012	257490	25749
60S ribosomal protein L11	RPL11	3	3	3	24.6	19.024	228300	25367
Adenine phosphoribosyltransferase	APRT	2	2	2	26.8	16.616	250430	25043
Clathrin heavy chain 1;Clathrin heavy chain	CLTC	42	42	42	34.6	191.61	2243200	24924
Profilin-1	PFN1	4	4	4	37.9	15.054	223130	24793
Phosphoglycerate mutase;Phosphoglycerate mutase 1	PGAM1;hCG_2015269	3	3	3	20.9	28.82	316260	24328
Splicing factor 3B subunit 5	SF3B5	1	1	1	27.9	10.135	118630	23725
Fructose-bisphosphate aldolase;Fructose-bisphosphate aldolase A	HEL-S-87p;ALDOA	4	4	4	23.4	39.42	542820	23601
Serum albumin	ALB	18	18	18	37.5	70.362	853480	23067
Polypyrimidine tract-binding protein 1	PTBP1	5	5	5	22.4	56.51	432780	22778
Histone H1.2;Histone H1.4;Histone H1.3;Histone H1t;Histone H1.1	HIST1H1E;HIST1H1C;HIST1H1D;HIST1H1T;HIST1H1A	2	2	2	10.5	21.893	202170	22463
28S ribosomal protein S22, mitochondrial	MRPS22	1	1	1	60.7	3.1835	22364	22364
L-lactate dehydrogenase B chain;L-lactate dehydrogenase	LDHB	6	5	5	23.1	36.638	368820	21695
60S ribosomal protein L23a	RPL23A	2	2	2	13.4	21.916	173550	21694
Prothymosin alpha;Prothymosin alpha, N-terminally processed;Thymosin alpha-1	PTMA;PTMAP7	2	2	2	32.9	8.1611	42839	21420
Actin-related protein 2/3 complex subunit 4	ARPC4;ARPC4-TTLL3	1	1	1	43.2	4.9416	64173	21391
40S ribosomal protein S5;40S ribosomal protein S5, N-terminally processed	RPS5	1	1	1	10	22.391	210490	21049
Guanine nucleotide-binding protein G(i) subunit alpha-1;Guanine nucleotide-binding protein G(k) subunit alpha;Guanine nucleotide-binding protein G(i) subunit alpha-2	WUGSC:H_LUCA15.1;GNAI2;GNAI1;GNAI3	1	1	1	9.6	18.241	143470	20496
60S ribosomal protein L8	RPL8	2	2	2	21.6	18.169	142600	20372
Prohibitin	PHB;HEL-S-54e	3	3	3	26	26.891	321350	20085
Proteasome subunit alpha type;Proteasome subunit alpha type-2	PSMA2	1	1	1	43.8	5.0107	59489	19830
60S ribosomal protein L5	RPL5	1	1	1	13.8	14.114	79275	19819
Eukaryotic translation initiation factor 1A, X-chromosomal;Eukaryotic translation initiation factor 1A, Y-chromosomal	EIF1AX;EIF1AY	1	1	1	12.1	13.232	116960	19493
Thioredoxin-dependent peroxide reductase, mitochondrial	PRDX3	3	3	3	21.9	27.624	291700	19446
Dermcidin;Survival-promoting peptide;DCD-1	DCD	1	1	1	10	11.284	96929	19386
Transketolase	HEL107;TKT	7	7	7	21.5	62.878	496510	19097
Nucleolin	NCL	4	4	4	11	58.554	491310	18897
2-deoxynucleoside 5-phosphate N-hydrolase 1	DNPH1	2	2	2	20.6	25.868	225850	18821
Ras-related protein Rap-1b;Ras-related protein Rap-1A;Ras-related protein Rap-1b-like protein	RAP1B;RAP1A	1	1	1	46.9	3.5041	36376	18188
Ig gamma-1 chain C region	IGH@;DKFZp686C11235;IGHG1;DKFZp686I15196;HEL-214;DKFZp686P15220;DKFZp686K03196;DKFZp686G11190;DKFZp686O01196;DKFZp686H20196;DKFZp686N02209	6	6	6	21.9	51.082	417880	18169
Cofilin-1	CFL1;HEL-S-15	3	3	3	37.6	16.811	162420	18047
40S ribosomal protein S12	RPS12	2	2	2	28	14.515	126060	18008
Proteasome subunit beta type-4	PSMB4	1	1	1	7.6	29.204	196150	17832
60S ribosomal protein L23	RPL23	2	2	2	31.1	13.192	106070	17679
39S ribosomal protein L52, mitochondrial	MRPL52	1	1	1	35.3	5.9288	17532	17532
Proteasome subunit alpha type;Proteasome subunit alpha type-4	PSMA4	1	1	1	25.6	13.948	100810	16802
D-3-phosphoglycerate dehydrogenase	PHGDH;HEL-S-113;PGDH3	4	4	4	14.6	56.65	400000	16667
60S acidic ribosomal protein P0;60S acidic ribosomal protein P0-like	RPLP0;RPLP0P6	2	2	2	12.3	26.901	182720	16611
Platelet-activating factor acetylhydrolase IB subunit beta	HEL-S-303;PAFAH1B2	1	1	1	10.5	25.569	115120	16446
Cytochrome c oxidase subunit 5B, mitochondrial	COX5B	1	1	1	15.5	13.705	131350	16419
Eukaryotic initiation factor 4A-I;Eukaryotic initiation factor 4A-II;Eukaryotic initiation factor 4A-II, N-terminally processed	EIF4A1;EIF4A2	5	5	5	20.2	46.153	373640	16245
Ras-related protein Rab-10	RAB10	1	1	1	44.2	4.9518	32388	16194
T-complex protein 1 subunit epsilon	CCT5;HEL-S-69	3	3	3	18	32.051	241840	16123
60S ribosomal protein L9	RPL9	2	2	2	24.5	16.944	111590	15942
Eukaryotic translation initiation factor 4H	WBSCR1;LOC392647;EIF4H	1	1	1	19.9	14.96	109810	15687
Tubulin alpha-1C chain	TUBA1C;TUBA1B	16	2	2	62.4	49.895	328690	15652
T-complex protein 1 subunit zeta	CCT6A	5	5	5	19.7	53.68	372900	15538
Keratin, type II cytoskeletal 1	KRT1	30	1	1	48	65.969	481130	15520
Voltage-dependent anion-selective channel protein 1	VDAC1	4	4	4	28.3	30.743	261570	15387
Proliferation-associated protein 2G4	PA2G4	3	3	3	24.6	31.467	210360	15026
ADP-ribosylation factor 3;ADP-ribosylation factor 1;ADP-ribosylation factor 4;ADP-ribosylation factor 5	ARF3;ARF1;ARF5;ARF4	3	3	3	31.5	20.601	149250	14925
L-lactate dehydrogenase;L-lactate dehydrogenase A chain	HEL-S-133P;LDHA	7	7	6	28	36.688	266570	14809
Stress-70 protein, mitochondrial	HSPA9;HEL-S-124m	5	5	5	11.9	70.319	518170	14394
Proteasome subunit alpha type-5;Proteasome subunit alpha type	PSMA5	4	4	4	27.4	26.411	156580	14234
Cytochrome b-c1 complex subunit Rieske, mitochondrial;Cytochrome b-c1 complex subunit 11;Putative cytochrome b-c1 complex subunit Rieske-like protein 1	UQCRFS1;UQCRFS1P1	1	1	1	7.7	29.692	199130	14224
Poly [ADP-ribose] polymerase 1	PARP1	8	8	8	13.5	108.19	660590	14055
Phosphatidylethanolamine-binding protein 1;Hippocampal cholinergic neurostimulating peptide	HEL-210;HEL-S-34;PEBP1	2	2	2	34.4	10.856	68938	13788
Heterogeneous nuclear ribonucleoprotein M	HNRNPM	5	5	5	22.7	37.627	247710	13762
T-complex protein 1 subunit theta	CCT8	3	3	3	15.8	35.369	274370	13719
Histone deacetylase complex subunit SAP18	SAP18	1	1	1	24.4	9.1163	82099	13683
Poly(rC)-binding protein 1	PCBP1	3	3	3	18.8	37.497	232190	13658
Peroxiredoxin-6	HEL-S-128m;PRDX6	4	4	4	28.6	25.035	204630	13642
Proteasome subunit alpha type;Proteasome subunit alpha type-3	PSMA3	1	1	1	19.3	9.7157	54380	13595
T-complex protein 1 subunit alpha	TCP1	3	3	3	16.2	46.91	325760	13573
Proliferating cell nuclear antigen	PCNA	1	1	1	8.8	28.715	214850	13428
ATP-dependent RNA helicase A	DHX9	21	21	21	20.3	140.96	817710	13405
Protein arginine N-methyltransferase 1	PRMT1;HRMT1L2	5	5	5	23.5	26.644	160680	13390
40S ribosomal protein S23	RPS23	2	2	2	20.9	14.837	79569	13261
Poly(rC)-binding protein 2	PCBP2	3	3	3	15.9	33.8	207530	12208
Proteasome subunit alpha type;Proteasome subunit alpha type-6	PSMA6	1	1	1	21.2	9.2305	36583	12194
Heat shock 70 kDa protein 1B;Heat shock 70 kDa protein 1A;Heat shock 70 kDa protein 1-like	HSPA1B;HSPA1A;HEL-S-103;HSPA1L	6	5	5	14	70.051	383590	11987
Heat shock cognate 71 kDa protein	HSPA8;HEL-S-72p	8	8	7	19.5	70.897	389800	11812
Eukaryotic translation initiation factor 3 subunit A	EIF3A;eIF3a	17	17	17	16.4	166.47	678710	11702
ATP synthase subunit alpha;ATP synthase subunit alpha, mitochondrial	HEL-S-123m;ATP5A1	6	6	6	18.6	59.75	354300	11429
3(2),5-bisphosphate nucleotidase 1	BPNT1;HEL20	1	1	1	18.1	12.921	67951	11325
Replication protein A 32 kDa subunit	RPA2	1	1	1	8.9	19.433	66941	11157
ATP synthase subunit beta;ATP synthase subunit beta, mitochondrial	HEL-S-271;ATP5B	8	8	8	28.9	56.559	320560	11054
14-3-3 protein zeta/delta	YWHAZ	5	5	4	30.6	27.745	154520	11037
Protein diaphanous homolog 1	DIAPH1	20	20	20	20.8	141.3	644620	10926
Angiotensin-converting enzyme 2;Processed angiotensin-converting enzyme 2	ACE2	8	8	8	13.6	88.751	337070	10873
Aldose reductase	AKR1B1	1	1	1	6	35.853	190970	10609
Heat shock protein HSP 90-beta	HSP90AB1	11	4	4	23.7	82.169	355430	10454
Tenascin	TNC;TNC variant protein	1	1	1	1.5	66.992	300840	10374
Prohibitin-2	PHB2	3	3	3	17.4	23.702	154400	10293
Septin-2;Septin-7	SEPT2;DKFZp686F17268;Nbla02942;SEPT7	1	1	1	32	5.5233	20566	10283
Lupus La protein	SSB	4	4	4	14.5	46.867	225850	10266
Programmed cell death protein 6	PDCD6	1	1	1	16.3	12.171	40554	10139
Myosin regulatory light chain 12A;Myosin regulatory light chain 12B	MYL12A;MYL12B	1	1	1	14.1	16.392	80991	10124
Calumenin	CALU	1	1	1	16.3	17.26	70549	10078
Hypoxia up-regulated protein 1	HYOU1	19	19	19	24.9	111.33	512160	10042
Sickle tail protein homolog	KIAA1217	1	1	1	0.8	204.7	1051800	9922.3
Splicing factor 3B subunit 1	SF3B1	18	18	18	17.9	145.83	613330	9892.5
Mitotic spindle assembly checkpoint protein MAD2A	MAD2L1	1	1	1	12.5	14.636	78808	9851
ATP synthase subunit gamma;ATP synthase subunit gamma, mitochondrial	ATP5C1	1	1	1	12.4	27.512	117460	9788.2
Vigilin	HDLBP	22	22	22	22.2	141.44	640250	9700.8
Heterogeneous nuclear ribonucleoprotein U	HNRNPU;HNRPU	9	9	9	15.6	90.583	356490	9634.9
Mitochondrial import receptor subunit TOM20 homolog	TOMM20	1	1	1	13.8	16.298	48080	9616
Peroxiredoxin-1	PRDX1	3	3	2	28.6	22.11	143500	9566.7
Citrate synthase;Citrate synthase, mitochondrial	CS	3	3	3	7.8	47.076	151960	9497.2
Single-stranded DNA-binding protein;Single-stranded DNA-binding protein, mitochondrial	SSBP1	2	2	2	22.3	17.359	75934	9491.7
Protein S100;Protein S100-A11;Protein S100-A11, N-terminally processed	HEL-S-43;S100A11	1	1	1	15.2	11.74	47438	9487.5
Voltage-dependent anion-selective channel protein 3	VDAC3	3	3	3	20.8	30.658	132280	9448.6
Ubiquitin-like modifier-activating enzyme 1	UBE1;UBA1	9	9	9	18.1	117.85	509260	9430.7
Eukaryotic translation initiation factor 3 subunit H	EIF3H;EIF3S3	2	2	2	17.9	26.2	108680	9056.5
Heterogeneous nuclear ribonucleoprotein F;Heterogeneous nuclear ribonucleoprotein F, N-terminally processed	HNRNPF	4	3	3	17.1	45.671	134270	8951.4
Myb-binding protein 1A	MYBBP1A	21	21	21	17.5	148.85	614590	8907.2
Heterogeneous nuclear ribonucleoprotein A0	HNRNPA0	2	2	2	12.1	30.84	115100	8853.7
Interleukin enhancer-binding factor 2	ILF2	2	2	2	10.5	43.048	165210	8695
SUMO-activating enzyme subunit 1;SUMO-activating enzyme subunit 1, N-terminally processed	SAE1	1	1	1	19.5	14.899	68583	8572.9
78 kDa glucose-regulated protein	HEL-S-89n;HSPA5	3	3	3	8.1	68.091	238000	8499.9
COP9 signalosome complex subunit 5	COPS5	1	1	1	12.6	16.609	42389	8477.8
Nuclear autoantigenic sperm protein	NASP	8	8	8	16.1	85.235	363880	8462.4
Serine hydroxymethyltransferase, mitochondrial;Serine hydroxymethyltransferase	SHMT2;HEL-S-51e;DKFZp686P09201	2	2	2	6.5	55.992	244790	8441
60S ribosomal protein L3	RPL3;rpl3	6	6	6	28.7	31.243	92000	8363.6
Heterogeneous nuclear ribonucleoprotein L	HNRNPL	3	3	3	19	35.904	116180	8298.6
Coatomer subunit alpha;Xenin;Proxenin	COPA	23	23	23	24.1	138.34	576370	8233.8
Myotrophin	DKFZp761E1322;MTPN	1	1	1	17.8	12.895	48972	8162.1
Tight junction protein ZO-2	TJP2	18	18	4	19.5	126.95	505070	8146.2
Peroxiredoxin-5, mitochondrial	HEL-S-55;PRDX5	1	1	1	13	17.031	73039	8115.5
Peroxiredoxin-4	PRDX4;HEL-S-97n	1	1	1	15.5	18.214	80026	8002.6
60S ribosomal protein L7a	RP-L7a;RPL7A	2	2	2	23.9	15.636	39519	7903.7
Ras-related protein Rab-5C	RAB5C	1	1	1	15.3	13.619	46940	7823.4
Proteasome subunit beta type-5	PSMB5	1	1	1	13.1	17.782	77711	7771.1
NADH-cytochrome b5 reductase;NADH-cytochrome b5 reductase 3;NADH-cytochrome b5 reductase 3 membrane-bound form;NADH-cytochrome b5 reductase 3 soluble form	CYB5R3	1	1	1	13	14.874	61196	7649.4
3-hydroxyacyl-CoA dehydrogenase type-2	HSD17B10	2	2	2	18	22.278	97698	7515.3
Metallothionein;Metallothionein-1M;Metallothionein-1X;Metallothionein-1E;Metallothionein-2;Metallothionein-1G	MT1X;MT1M;MT1E;MT2A;MT1G	1	1	1	19.7	6.0542	21773	7257.8
Obg-like ATPase 1	PTD004;OLA1	1	1	1	9.4	24.803	108550	7236.7
Ras-related protein Rab-1A;Ras-related protein Rab-1B	RAB1A;RAB1B	2	2	2	19.5	22.677	108360	7224
Transmembrane emp24 domain-containing protein 10	TMED10	1	1	1	11.8	16.904	57663	7207.9
Importin subunit beta-1	KPNB1	1	1	1	3	73.298	207170	7143.7
Prostaglandin E synthase 3	PTGES3	2	2	2	16.9	14.573	49727	7103.8
Spliceosome RNA helicase DDX39B;ATP-dependent RNA helicase DDX39A	hCG_2005638;DDX39B;DKFZp547B159;DDX39A	4	4	4	15.9	38.125	118570	6974.8
60S ribosomal protein L31	RPL31	1	1	1	29.8	5.5962	20912	6970.7
Proteasome subunit beta type-3	PSMB3	2	2	2	16.1	22.949	62272	6919.2
Bile salt export pump	ABCB11	1	1	1	27	6.953	27547	6886.8
Interleukin enhancer-binding factor 3	ILF3	4	4	4	15.1	50.105	185830	6882.5
Keratin, type I cytoskeletal 16	KRT16	9	6	4	22.6	51.267	197510	6810.7
Eukaryotic translation initiation factor 3 subunit K	EIF3K	1	1	1	18.5	14.542	33943	6788.7
Guanine nucleotide-binding protein G(I)/G(S)/G(T) subunit beta-1	GNB1	2	1	1	37	13.869	27073	6768.4
Bifunctional glutamate/proline--tRNA ligase;Glutamate--tRNA ligase;Proline--tRNA ligase	EPRS	17	17	17	16.3	170.59	553230	6746.7
Endoplasmin	HSP90B1;HEL-S-125m;TRA1	3	3	3	8.1	92.468	264840	6621
Isoleucine--tRNA ligase, cytoplasmic	IARS;DKFZp686L0869;DKFZp686L17145	10	10	10	11.9	144.5	383520	6612.5
Rho-associated protein kinase 2	ROCK2	23	23	23	18.9	160.9	518480	6481
Reticulon;Reticulon-4	RTN4;NOGOC;Nbla00271	2	2	2	16	20.936	45051	6435.9
Keratin, type II cytoskeletal 5	KRT5	11	5	5	18.1	62.378	198970	6418.2
40S ribosomal protein S15a	hCG_1994130;RPS15A	2	2	2	16.2	14.823	51185	6398.2
cAMP-dependent protein kinase type II-alpha regulatory subunit	PRKAR2A	1	1	1	17.2	11.54	37869	6311.6
Hydroxyacyl-coenzyme A dehydrogenase, mitochondrial	HADH	2	2	2	25.7	26.391	62308	6230.8
Catechol O-methyltransferase	COMT	1	1	1	42.2	6.872	24522	6130.4
Delta(3,5)-Delta(2,4)-dienoyl-CoA isomerase, mitochondrial	ECH1	3	3	3	19.5	35.816	108850	6047.2
TAR DNA-binding protein 43	TARDBP;TDP43	2	2	2	9.4	44.739	78529	6040.7
Small nuclear ribonucleoprotein Sm D3	SNRPD3	2	2	2	23.8	13.916	36235	6039.2
Chromobox protein homolog 5	HEL25;CBX5	2	1	1	14.7	22.225	60340	6034
Splicing factor 3B subunit 4	SF3B4	1	1	1	12.6	20.689	54178	6019.8
Copper transport protein ATOX1	ATOX1	1	1	1	29.4	7.3875	24037	6009.4
Keratin, type II cytoskeletal 6C;Keratin, type II cytoskeletal 6A	KRT6C;KRT6A	12	6	2	24.1	57.838	179550	5985.1
Nucleolar protein 58	NOP58	1	1	1	12.4	16.241	47726	5965.7
Heterogeneous nuclear ribonucleoprotein Q	SYNCRIP	2	2	2	18.9	20.256	41569	5938.5
60 kDa SS-A/Ro ribonucleoprotein	TROVE2	1	1	1	10.6	28.858	71182	5931.9
Protein atonal homolog 8	ATOH8	1	1	1	2.5	34.643	88142	5876.1
40S ribosomal protein S15	RPS15	2	2	2	41.1	12.99	34953	5825.6
Fumarylacetoacetate hydrolase domain-containing protein 2A;Fumarylacetoacetate hydrolase domain-containing protein 2B	FAHD2A;FAHD2B	1	1	1	21	8.9804	17458	5819.2
Fructose-bisphosphate aldolase;Fructose-bisphosphate aldolase B	ALDOB	3	3	3	12.7	34.75	86913	5794.2
U5 small nuclear ribonucleoprotein 40 kDa protein	WDR57;SNRNP40	1	1	1	5	39.31	91421	5713.8
Eukaryotic initiation factor 4A-III;Eukaryotic initiation factor 4A-III, N-terminally processed	EIF4A3	2	2	2	10.7	46.871	130320	5666.1
10 kDa heat shock protein, mitochondrial	EPFP1;HSPE1;HSPE1-MOB4	1	1	1	14.4	10.295	33394	5565.7
Leucine-rich PPR motif-containing protein, mitochondrial	LRPPRC	22	22	22	20.4	157.9	500390	5559.8
Nucleolar protein 56	NOP56	1	1	1	8.3	27.637	71843	5526.4
SUMO-activating enzyme subunit 2	UBA2	1	1	1	3.9	71.161	159460	5498.7
Heat shock 70 kDa protein 4	HS24/p52;HEL-S-5a;HSPA4;HS24/P52	3	3	3	11.6	52.367	169640	5472.4
Tyrosine-protein kinase receptor;Ezrin	HEL-S-105;EZR;EZR-ROS1	2	2	1	6.3	65.568	158620	5469.8
Splicing factor 3B subunit 3	SF3B3	6	6	6	10.3	99.921	191080	5459.4
Cation-dependent mannose-6-phosphate receptor	M6PR	1	1	1	19.6	10.377	32639	5439.9
ADP/ATP translocase 2;ADP/ATP translocase 2, N-terminally processed	SLC25A5	5	1	1	16.4	35.293	103150	5429.1
Alanine--tRNA ligase, cytoplasmic	AARS	5	5	5	9.6	106.81	274470	5381.7
Purine nucleoside phosphorylase	PNP;HEL-S-156an	1	1	1	36.1	6.9131	21444	5361.1
Apoptosis-inducing factor 1, mitochondrial	AIFM1	2	2	2	7.8	50.316	127310	5304.7
Voltage-dependent anion-selective channel protein 2	VDAC2	1	1	1	9	27.478	68837	5295.2
40S ribosomal protein S4;40S ribosomal protein S4, X isoform;40S ribosomal protein S4, Y isoform 1	RPS4X;RPS4Y1	5	5	5	20.6	27.259	84167	5260.4
Putative high mobility group protein B1-like 1;High mobility group protein B1;High mobility group protein B2	HMGB1;HMGB1P1;HMG1;HMGB2;WUGSC:H_NH0244E06.1	2	2	2	17.1	18.311	26133	5226.6
60S acidic ribosomal protein P2	RPLP2	2	2	2	30.4	11.665	26020	5203.9
THO complex subunit 4	ALYREF	1	1	1	10.2	27.557	72780	5198.5
Keratin, type I cytoskeletal 14	KRT14	8	3	3	22	51.561	149150	5143.2
Kinectin	KTN1	20	20	20	19.6	156.27	422210	5086.8
Copine-3	CPNE3	1	1	1	16.5	9.0114	25315	5062.9
Ubiquilin-1;Ubiquilin-4;Ubiquilin-2	UBQLN1;UBQLN4;UBQLN2	1	1	1	3.9	54.999	80774	5048.4
Reticulocalbin-2	RCN2	1	1	1	15.5	17.609	45420	5046.7
Protein deglycase DJ-1	PARK7;HEL-S-67p	1	1	1	11.9	17.002	45019	5002.1
Surfeit locus protein 4	SURF4	3	3	3	19.9	21.127	44879	4986.6
Adenylate kinase 2, mitochondrial;Adenylate kinase 2, mitochondrial;Adenylate kinase 2, mitochondrial, N-terminally processed	AK2	1	1	1	10.7	13.098	44739	4971
60S ribosomal protein L38	RPL38	1	1	1	61.9	2.559	4959.3	4959.3
Serine/threonine-protein phosphatase;Serine/threonine-protein phosphatase 2A catalytic subunit alpha isoform;Serine/threonine-protein phosphatase 2A catalytic subunit beta isoform	PPP2CB;PPP2CA	1	1	1	12	14.491	19823	4955.8
Scaffold attachment factor B1;Scaffold attachment factor B2	SAFB;SAFB2	4	4	4	7.4	93.171	148180	4939.3
Heterogeneous nuclear ribonucleoprotein D0	HNRNPD	2	2	2	14.8	23.811	59188	4932.3
60S ribosomal protein L7	RPL7;WUGSC:H_RG054D04.1	3	3	3	20.2	24.433	49225	4922.5
Inorganic pyrophosphatase	PPA1;HEL-S-66p	2	2	2	24.2	19.982	53800	4890.9
Glutathione S-transferase P	GSTP1;HEL-S-22	2	2	2	14.9	19.48	38849	4856.1
Guanine nucleotide-binding protein G(I)/G(S)/G(T) subunit beta-2	GNB2	2	2	1	15.9	32.408	48483	4848.3
DNA helicase;DNA replication licensing factor MCM2	MCM2	2	2	2	9.4	41.264	100660	4793.3
Plastin-3;Plastin-2	PLS3;LCP1;HEL-S-37	2	2	2	4	70.81	177180	4788.7
Bleomycin hydrolase	BLMH	4	4	4	17.4	52.562	123210	4739
Mitotic checkpoint protein BUB3	BUB3	1	1	1	13.1	16.28	37662	4707.7
Transcription intermediary factor 1-beta	TRIM28	2	2	2	3.4	88.549	150460	4701.8
Adenosylhomocysteinase	AHCY	2	2	2	8.3	47.716	93386	4669.3
Proteasome subunit beta type;Proteasome subunit beta type-6	PSMB6	1	1	1	7.1	25.357	51359	4669
Aspartate--tRNA ligase, cytoplasmic	DARS	1	1	1	6.1	35.877	110040	4585.2
Nucleoside diphosphate kinase;Nucleoside diphosphate kinase A;Putative nucleoside diphosphate kinase;Nucleoside diphosphate kinase B	NME1;NME2;NME1-NME2;NME2P1	2	2	2	13.7	15.261	31961	4565.8
Guanine nucleotide-binding protein subunit beta-2-like 1;Guanine nucleotide-binding protein subunit beta-2-like 1, N-terminally processed	GNB2L1	2	2	2	22.2	21.934	63356	4525.4
Fatty acid synthase;[Acyl-carrier-protein] S-acetyltransferase;[Acyl-carrier-protein] S-malonyltransferase;3-oxoacyl-[acyl-carrier-protein] synthase;3-oxoacyl-[acyl-carrier-protein] reductase;3-hydroxyacyl-[acyl-carrier-protein] dehydratase;Enoyl-[acyl-carrier-protein] reductase;Oleoyl-[acyl-carrier-protein] hydrolase	FASN	24	24	24	14.9	273.42	561320	4490.6
Tryptophan--tRNA ligase, cytoplasmic;T1-TrpRS;T2-TrpRS	WARS	1	1	1	8.1	25.481	44863	4486.3
Structural maintenance of chromosomes protein 4;Structural maintenance of chromosomes protein	SMC4	14	14	14	13.4	147.18	314830	4434.3
B-cell receptor-associated protein 31	BCAP31	1	1	1	13.8	15.979	26576	4429.3
Solute carrier family 2, facilitated glucose transporter member 1	SLC2A1	2	2	2	6.5	45.869	53042	4420.2
C-1-tetrahydrofolate synthase, cytoplasmic;Methylenetetrahydrofolate dehydrogenase;Methenyltetrahydrofolate cyclohydrolase;Formyltetrahydrofolate synthetase;C-1-tetrahydrofolate synthase, cytoplasmic, N-terminally processed	MTHFD1	3	3	3	6.7	69.704	145610	4412.3
Polyadenylate-binding protein 2	PABPN1	1	1	1	14.6	10.971	22046	4409.2
COP9 signalosome complex subunit 7a	COPS7A	1	1	1	14.4	13.663	30253	4321.9
Trifunctional enzyme subunit beta, mitochondrial;3-ketoacyl-CoA thiolase	HADHB	1	1	1	10.7	16.072	46638	4239.8
Lysosome-associated membrane glycoprotein 2	LAMP2	1	1	1	7	28.154	42181	4218.1
Heat shock protein 105 kDa	HSPH1	3	3	3	6.8	96.864	196890	4189.2
Asparagine synthetase [glutamine-hydrolyzing]	ASNS	1	1	1	5	45.626	83228	4161.4
Ribosomal protein L15;60S ribosomal protein L15	RPL15	1	1	1	7.1	19.968	37185	4131.6
Malate dehydrogenase;Malate dehydrogenase, mitochondrial	MDH2	4	4	4	17	31.969	74274	4126.3
Synaptic vesicle membrane protein VAT-1 homolog	VAT1	1	1	1	18.4	13.576	32832	4104.1
Protein LSM14 homolog A	LSM14A	1	1	1	18.6	11.332	24524	4087.4
Structural maintenance of chromosomes protein 1A;Structural maintenance of chromosomes protein	SMC1A;DKFZp686L19178	15	15	15	14.5	143.23	291560	4049.5
40S ribosomal protein S24	RPS24	1	1	1	13.3	10.248	16014	4003.4
Serrate RNA effector molecule homolog	SRRT	1	1	1	28.6	7.2801	7976.2	3988.1
F-actin-capping protein subunit alpha-1;F-actin-capping protein subunit alpha-2	CAPZA2;CAPZA1	1	1	1	8.1	24.167	39863	3986.3
Protein FAM107B	FAM107B	1	1	1	7.9	12.175	23633	3938.8
NADH dehydrogenase [ubiquinone] iron-sulfur protein 2, mitochondrial	NDUFS2	2	2	2	10.5	49.462	94189	3924.5
Ribosomal protein;60S ribosomal protein L10a	RPL10A	1	1	1	6.3	23.536	35229	3914.3
Moesin	MSN;HEL70;RDX	2	1	1	10.6	38.827	74352	3913.3
Proline-, glutamic acid- and leucine-rich protein 1	PELP1	9	9	9	14.9	119.64	148540	3909
RNA-binding protein FUS	FUS	1	1	1	10.7	31.994	46875	3906.3
60S ribosomal protein L30	RPL30	2	2	2	24.6	12.656	23278	3879.6
Malate dehydrogenase;Malate dehydrogenase, cytoplasmic	HEL-S-32;MDH1	4	4	4	18	36.426	58058	3870.6
Peptidyl-prolyl cis-trans isomerase;Peptidyl-prolyl cis-trans isomerase H	PPIH	1	1	1	16.4	14.458	30692	3836.4
40S ribosomal protein S16	RPS16	1	1	1	20	5.5575	15342	3835.5
Glutathione S-transferase;Glutathione S-transferase A2;Glutathione S-transferase A1;Glutathione S-transferase A1, N-terminally processed;Glutathione S-transferase A3	GSTalpha locus;GSTA2;GSTA1;GSTA3	2	2	2	8.6	25.72	41205	3745.9
RRP12-like protein	RRP12	13	13	13	14.6	143.67	252200	3708.8
Splicing factor 1	SF1	1	1	1	21	6.9969	14799	3699.8
TIP41-like protein	TIPRL	1	1	1	8.5	31.444	58788	3674.2
Splicing factor U2AF 35 kDa subunit	U2AF1	1	1	1	10	27.873	39893	3626.7
Splicing factor U2AF 65 kDa subunit	U2AF2	2	2	2	6.2	53.136	53857	3590.5
DnaJ homolog subfamily B member 1	DNAJB1	1	1	1	29.2	5.5245	10759	3586.3
Acidic leucine-rich nuclear phosphoprotein 32 family member B;Acidic leucine-rich nuclear phosphoprotein 32 family member A	ANP32B;ANP32A	2	2	2	10.8	28.672	32116	3568.5
Condensin complex subunit 1	NCAPD2	15	15	15	14.5	152.86	255480	3548.3
Eukaryotic translation initiation factor 4 gamma 1	EIF4G1;EIF4G1 variant protein	1	1	1	3.3	72.2	127240	3534.4
G-rich sequence factor 1	GRSF1	1	1	1	14.9	13.361	28100	3512.4
Proteasome activator complex subunit 3	PSME3;HEL-S-283	1	1	1	18.2	12.536	20994	3499.1
Serine/threonine-protein phosphatase 2A 65 kDa regulatory subunit A alpha isoform	PPP2R1A	1	1	1	15.9	14.509	31372	3485.8
Coatomer subunit zeta-1	COPZ1	1	1	1	17.4	10.628	17314	3462.7
Ras-related protein Rab-35	RAB35	2	2	2	19.9	23.025	41491	3457.6
Phosphoglycerate kinase;Phosphoglycerate kinase 1;Phosphoglycerate kinase 2	HEL-S-68p;PGK1;PGK2	4	4	4	15.8	44.614	92650	3431.5
WD repeat-containing protein 18	WDR18	1	1	1	52.1	5.1278	6848.8	3424.4
5-nucleotidase domain-containing protein 1	NT5DC1	1	1	1	11.3	22.185	37238	3385.3
Exportin-1	XPO1	1	1	1	4	52.329	91225	3378.7
DNA replication licensing factor MCM4	MCM4	2	2	2	6	65.728	118040	3372.6
X-ray repair cross-complementing protein 5	XRCC5	3	3	3	10.9	82.704	126980	3341.5
Coatomer subunit epsilon	COPE	1	1	1	9.1	34.402	53188	3324.2
Dihydrolipoyl dehydrogenase;Dihydrolipoyl dehydrogenase, mitochondrial	DLD	2	2	2	7.4	48.899	65653	3282.6
WAS protein family homolog 6	WASH6P	1	1	1	2	47.989	49178	3278.5
Intraflagellar transport protein 25 homolog	HSPB11	1	1	1	19.4	16.297	16301	3260.2
40S ribosomal protein S26	RPS26	1	1	1	13	12.985	16288	3257.6
Microtubule-associated protein;Microtubule-associated protein 4	MAP4	9	9	9	5	245.37	409680	3251.4
Thyroid hormone receptor-associated protein 3	THRAP3	6	6	6	9.2	103.52	132470	3231.1
14-3-3 protein epsilon	HEL2;YWHAE/FAM22B fusion;YWHAE/FAM22A fusion;YWHAE	3	2	2	13.7	29.174	54708	3218.1
NEDD8-activating enzyme E1 catalytic subunit	UBA3;UBE1C	1	1	1	7.7	31.725	38589	3215.8
Tetraspanin;CD81 antigen	CD81	1	1	1	13.9	17.963	16046	3209.3
S-(hydroxymethyl)glutathione dehydrogenase;Alcohol dehydrogenase class-3	ADH5	1	1	1	9.2	27.547	32015	3201.5
Radixin	RDX	2	1	1	10.3	40.396	60562	3187.5
Mycophenolic acid acyl-glucuronide esterase, mitochondrial	ABHD10	1	1	1	5.6	33.932	54037	3178.6
Peptidyl-prolyl cis-trans isomerase;Peptidyl-prolyl cis-trans isomerase G	PPIG	1	1	1	13.5	14.942	21983	3140.4
Profilin;Profilin-2	PFN2	1	1	1	15.4	9.7982	15565	3113
Cystathionine beta-synthase	DKFZp727E011;CBS	2	2	2	10.4	51.101	61946	3097.3
Tubulin-specific chaperone E	TBCE	1	1	1	14.5	11.886	24747	3093.4
Large proline-rich protein BAG6	BAG6	3	3	3	4.3	113.46	89512	3086.6
RNA-binding protein 8A	RBM8;RBM8A	1	1	1	13.8	19.889	24690	3086.2
U4/U6 small nuclear ribonucleoprotein Prp31	PRPF31	1	1	1	8.1	28.858	33497	3045.1
DnaJ homolog subfamily C member 9	DNAJC9	1	1	1	6.5	29.909	39569	3043.8
Leucine--tRNA ligase, cytoplasmic	LARS;DKFZp762P233	3	3	3	4.3	134.46	186830	3013.4
V-type proton ATPase subunit B, brain isoform	ATP6V1B2	2	2	2	12.6	31.645	35650	2970.9
Cytoplasmic dynein 1 intermediate chain 2	DYNC1I2	1	1	1	6	28.404	38317	2947.5
28S ribosomal protein S25, mitochondrial	MRPS25	1	1	1	14.5	12.946	20609	2944.1
Serine/threonine-protein phosphatase;Serine/threonine-protein phosphatase 5	PPP5C	1	1	1	7.7	29.161	20472	2924.6
Eukaryotic peptide chain release factor GTP-binding subunit ERF3A;Eukaryotic peptide chain release factor GTP-binding subunit ERF3B	GSPT1;GSPT2	1	1	1	8	22.169	23286	2910.8
Actin-related protein 2	ACTR2	1	1	1	5.9	34.507	31920	2901.8
60S ribosomal protein L4	RPL4	2	2	2	12.1	27.063	31811	2891.9
Chromatin modification-related protein MEAF6	MEAF6	1	1	1	13	19.164	11536	2883.9
Glutamine synthetase	DKFZp434M0813;PIG43;PIG59;GLUL	1	1	1	8.9	12.637	14305	2861.1
Double-strand break repair protein MRE11A	MRE11A	2	2	2	34.2	12.76	16911	2818.4
Protein transport protein Sec31A	SEC31A	1	1	1	14	17.862	11177	2794.2
RuvB-like 1	RUVBL1	3	3	3	21	34.782	39059	2790
Aspartate aminotransferase;Aspartate aminotransferase, mitochondrial	GOT2	1	1	1	7	41.326	64020	2783.5
Protein ERGIC-53	LMAN1	1	1	1	5.8	24.715	13841	2768.1
tRNA-splicing ligase RtcB homolog	RTCB	1	1	1	3.5	47.38	58024	2763
40S ribosomal protein S13	RPS13	1	1	1	8.1	16.733	21883	2735.3
60S ribosomal protein L18a	RPL18A	1	1	1	10.2	16.177	16377	2729.6
Bcl-2-associated transcription factor 1	BCLAF1	2	2	2	6.2	52.917	43133	2695.8
Serine/threonine-protein kinase VRK1	VRK1	1	1	1	8.3	26.418	37724	2694.6
Trifunctional purine biosynthetic protein adenosine-3;Phosphoribosylamine--glycine ligase;Phosphoribosylformylglycinamidine cyclo-ligase;Phosphoribosylglycinamide formyltransferase	GART	2	2	2	6.2	60.245	61826	2688.1
Peroxisomal multifunctional enzyme type 2;(3R)-hydroxyacyl-CoA dehydrogenase;Enoyl-CoA hydratase 2	HSD17B4	1	1	1	14.3	11.625	13438	2687.7
Forkhead box protein K1	FOXK1;KIAA0415	1	1	1	16.5	11.39	21367	2670.9
RNA binding motif protein, X-linked-like-1;RNA-binding motif protein, X chromosome;RNA-binding motif protein, X chromosome, N-terminally processed;RNA-binding motif protein, X-linked-like-2;RNA-binding motif protein, X-linked-like-3	RBMX;RBMXL1;RBMXL2;RBMXL3	1	1	1	17.9	8.6098	10567	2641.7
Transitional endoplasmic reticulum ATPase	VCP;DKFZp434K0126	2	2	2	5.9	71.065	90751	2592.9
40S ribosomal protein S8	RPS8	1	1	1	8	21.879	20686	2585.8
Thioredoxin domain-containing protein 17	TXNDC17	1	1	1	19.4	11.292	15480	2579.9
Tyrosine--tRNA ligase, cytoplasmic;Tyrosine--tRNA ligase, cytoplasmic, N-terminally processed	YARS	3	3	3	11.6	59.143	95320	2576.2
Peptidyl-prolyl cis-trans isomerase FKBP4;Peptidyl-prolyl cis-trans isomerase FKBP4, N-terminally processed	FKBP4	5	5	5	16.1	51.804	79475	2563.7
Cell division control protein 42 homolog	CDC42	1	1	1	9.6	15.18	15295	2549.1
Splicing factor 3A subunit 3	SF3A3	2	2	2	10.5	52.427	55685	2531.2
Mitochondrial import receptor subunit TOM22 homolog	MST065;TOMM22	1	1	1	11.3	15.505	17531	2504.4
Ras-related protein Rab-8A	RAB8A	1	1	1	12.5	17.35	22247	2471.9
Vesicle-fusing ATPase	NSF	1	1	1	34.8	5.2513	4915.6	2457.8
Isochorismatase domain-containing protein 1	ISOC1	1	1	1	9.6	20.239	22014	2446
Alcohol dehydrogenase 1A;Alcohol dehydrogenase 1B	ADH1B;HEL-S-117;ADH1A	3	3	3	14	35.393	39032	2439.5
SWI/SNF complex subunit SMARCC1	SMARCC1	8	8	4	10.2	122.91	119160	2431.8
Density-regulated protein	DENR	1	1	1	7.5	17.77	19394	2424.2
NudC domain-containing protein 2	NUDCD2	1	1	1	10.8	17.676	16917	2416.7
Proteasome assembly chaperone 4	PSMG4	1	1	1	26.3	8.3125	14405	2400.9
DNA polymerase alpha subunit B	POLA2	1	1	1	12.3	15.895	16718	2388.2
Isoleucine--tRNA ligase, mitochondrial	IARS2	1	1	1	1.9	105.94	90382	2378.5
Gem-associated protein 5	GEMIN5	9	9	9	7	168.59	192620	2378
Glucose-6-phosphate isomerase	GPI	3	3	3	10	60.185	61811	2377.3
RNA-binding protein 39	RBM39;DKFZp686A11192;DKFZp781I1140;DKFZp686C17209;DKFZp781C0423	1	1	1	10	27.081	21393	2377
Glycine--tRNA ligase	GARS	2	2	2	5.5	69.931	80194	2358.6
Sister chromatid cohesion protein PDS5 homolog A	PDS5A	12	12	12	13.8	150.83	176840	2357.8
Low molecular weight phosphotyrosine protein phosphatase	ACP1	1	1	1	10.9	18.698	20791	2310.1
Annexin;Annexin A5	ANXA5;HEL-S-7	2	2	2	10.9	24.698	34606	2307
Adenosine kinase	ADK	1	1	1	11.2	20.105	22977	2297.7
Peflin	PEF1	1	1	1	5.6	30.381	18363	2295.3
Alpha-galactosidase A	GLA	1	1	1	7.6	22.366	25211	2291.9
Dynactin subunit 1	DCTN1;DKFZp686I0746;DKFZp686E191;DKFZp686E0752	8	8	8	9.2	139.09	135860	2264.3
Trafficking protein particle complex subunit 3	TRAPPC3	1	1	1	16.1	13.343	13545	2257.5
DNA damage-binding protein 1	DDB1	8	8	8	11.6	126.97	124160	2257.4
Probable ATP-dependent RNA helicase YTHDC2	YTHDC2	1	1	1	9.2	10.306	11272	2254.5
Enoyl-CoA hydratase, mitochondrial	ECHS1	2	2	2	13.4	31.399	40210	2233.9
Thioredoxin-like protein 4A	TXNL4A	1	1	1	28.2	8.4627	11156	2231.2
T-complex protein 1 subunit delta	CCT4	3	3	3	12.6	42.299	51160	2224.3
FACT complex subunit SPT16	SUPT16H	7	7	7	9.2	119.91	119250	2208.3
Ribonuclease inhibitor	RNH1	1	1	1	9.8	30.45	35250	2203.1
Creatine kinase U-type, mitochondrial	CKMT1B;CKMT1A	1	1	1	22.2	13.226	15273	2181.8
Hypoxanthine-guanine phosphoribosyltransferase	HPRT1	2	2	2	11	24.588	28149	2165.3
Exonuclease mut-7 homolog	EXD3	1	1	1	7.1	15.936	15005	2143.6
Platelet-activating factor acetylhydrolase IB subunit alpha	PAFAH1B1	1	1	1	7.8	23.417	19284	2142.7
UV excision repair protein RAD23 homolog B	RAD23B	1	1	1	4.4	40.713	23415	2128.6
Ornithine aminotransferase, mitochondrial;Ornithine aminotransferase, hepatic form;Ornithine aminotransferase, renal form	OAT	2	2	2	12.8	30.736	27602	2123.2
Elongation factor 1-gamma	EEF1G	3	3	3	12.1	50.118	50949	2122.9
Sodium/potassium-transporting ATPase subunit alpha-1	ATP1A1	5	5	5	6.7	112.89	95155	2114.6
WD repeat-containing protein 1	WDR1;HEL-S-52	1	1	1	27.3	8.0412	12664	2110.6
Clustered mitochondria protein homolog	CLUH	7	7	7	7.4	150.46	147650	2109.3
DNA replication licensing factor MCM6	MCM6	4	4	4	10.2	92.888	101070	2105.6
Pterin-4-alpha-carbinolamine dehydratase	PCBD;PCBD1	1	1	1	50	3.4729	4193.7	2096.8
Acetyltransferase component of pyruvate dehydrogenase complex;Dihydrolipoyllysine-residue acetyltransferase component of pyruvate dehydrogenase complex, mitochondrial	DLAT	2	2	2	7.7	44.599	44016	2096
Pyrroline-5-carboxylate reductase;Pyrroline-5-carboxylate reductase 1, mitochondrial	PYCR1	1	1	1	23	7.9031	8318	2079.5
DNA helicase;DNA replication licensing factor MCM3	HCC5;MCM3	3	3	3	8.1	75.786	86908	2069.2
Cyclin-dependent kinase 1	CDC2;DKFZp686L20222;CDK1	1	1	1	8.9	25.939	30847	2056.5
Probable ATP-dependent RNA helicase DDX47	MST162;E4-DBP;DDX47	1	1	1	7.9	21.204	16405	2050.7
Niban-like protein 1	FAM129B	1	1	1	5.5	35.228	22155	2014.1
Splicing factor 3B subunit 6	SF3B6	1	1	1	11.2	14.585	16077	2009.6
Cleavage and polyadenylation specificity factor subunit 2	CPSF2	1	1	1	32.3	7.1972	6017.4	2005.8
40S ribosomal protein S9	RPS9	1	1	1	8	13.161	15934	1991.7
Trifunctional enzyme subunit alpha, mitochondrial;Long-chain enoyl-CoA hydratase;Long chain 3-hydroxyacyl-CoA dehydrogenase	HADHA	4	4	4	13.1	62.609	59308	1976.9
DNA repair protein RAD50	RAD50	9	9	9	8.1	153.89	143560	1966.6
26S protease regulatory subunit 7	PSMC2	1	1	1	3.9	45.831	51581	1910.4
DNA-dependent protein kinase catalytic subunit	PRKDC	10	10	10	3.9	469.08	418230	1901
Dolichyl-diphosphooligosaccharide--protein glycosyltransferase subunit 2	RPN2	3	3	3	8.4	69.333	43287	1882
Polyadenylate-binding protein;Polyadenylate-binding protein 1;Polyadenylate-binding protein 4	PABPC1;PABPC4	1	1	1	14.8	12.203	11190	1864.9
NEDD8 ultimate buster 1	NUB1;NYREN18	1	1	1	7.9	22.299	11166	1861
Translation initiation factor eIF-2B subunit alpha	EIF2B1	2	2	2	14.1	33.712	29766	1860.4
Tubulin beta-4A chain	TUBB4A;TUBB2C	10	2	0	33.8	49.585	37116	1855.8
Eukaryotic translation initiation factor 3 subunit G	EIF3G	1	1	1	21.2	13.212	12811	1830.2
Ig kappa chain C region	HEL-213;IGK@;IGKC	1	1	1	18.7	11.609	7282.4	1820.6
Stathmin	STMN1	1	1	1	15.3	9.7931	10903	1817.2
Mannose-1-phosphate guanyltransferase alpha	GMPPA	1	1	1	11.2	27.978	16342	1815.8
Actin-related protein 2/3 complex subunit 1A;Actin-related protein 2/3 complex subunit 1B	ARPC1A;ARPC1B;HEL-68	2	2	2	5	75.872	59713	1809.5
Eukaryotic translation initiation factor 3 subunit I	EIF3I	2	2	2	8.9	36.501	34313	1805.9
Heterogeneous nuclear ribonucleoprotein R	HNRNPR;HNRPR;DKFZp686A13234	2	2	2	6.9	54.022	44945	1797.8
PC4 and SFRS1-interacting protein	PSIP1	2	2	2	14.1	29.67	25001	1785.8
116 kDa U5 small nuclear ribonucleoprotein component	SNRP116;U5-116KD;EFTUD2	4	3	3	8.7	95.371	88806	1776.1
Bifunctional 3-phosphoadenosine 5-phosphosulfate synthase 1;Sulfate adenylyltransferase;Adenylyl-sulfate kinase	PAPSS1	2	2	2	12.5	29.5	24719	1765.7
Farnesyl pyrophosphate synthase	FDPS	1	1	1	11.3	28.594	14088	1760.9
Pyruvate dehydrogenase E1 component subunit beta, mitochondrial	PDHB	1	1	1	6.4	27.65	22862	1758.6
ADP-sugar pyrophosphatase	NUDT5	1	1	1	6.5	25.895	21080	1756.6
Calpain-1 catalytic subunit	CAPN1	1	1	1	9.9	21.073	10503	1750.4
60S ribosomal protein L12	RPL12	1	1	1	8.1	21.483	17194	1719.4
SAFB-like transcription modulator	SLTM	2	2	2	6.8	48.848	30866	1714.8
Proteasome subunit beta type;Proteasome subunit beta type-7	PSMB7	1	1	1	10.1	30.018	18836	1712.3
GrpE protein homolog;GrpE protein homolog 1, mitochondrial	GRPEL1	1	1	1	7.7	21.9	23873	1705.2
Eukaryotic translation initiation factor 2 subunit 1	EIF2S1	2	2	2	12.7	28.865	30656	1703.1
Histone H2A;Core histone macro-H2A.1	H2AFY	1	1	1	5.2	20.694	16958	1695.8
26S proteasome non-ATPase regulatory subunit 12	PSMD12	1	1	1	6	36.587	26967	1685.5
28S ribosomal protein S28, mitochondrial	MRPS28	1	1	1	23.3	11.747	8272.1	1654.4
Eukaryotic translation initiation factor 5B	EIF5B	7	7	7	9.5	138.8	84340	1653.7
Uroporphyrinogen decarboxylase	UROD	1	1	1	19	12.94	11560	1651.4
Ras GTPase-activating-like protein IQGAP1	IQGAP1	2	2	2	3.9	107.54	76719	1632.3
Cathepsin B;Cathepsin B light chain;Cathepsin B heavy chain	CTSB	1	1	1	9.4	21.608	14596	1621.7
Phosphoserine phosphatase	PSPH	1	1	1	39.1	5.0776	6473.8	1618.4
Multifunctional protein ADE2;Phosphoribosylaminoimidazole-succinocarboxamide synthase;Phosphoribosylaminoimidazole carboxylase	PAICS	3	3	3	8.5	47.079	30737	1617.7
Acylphosphatase-1	ACYP1	1	1	1	43.2	4.1437	4826.4	1608.8
60S ribosomal protein L6	RPL6	2	2	2	14.1	26.073	19246	1603.8
Protein RCC2	RCC2	3	3	3	15.1	49.678	41677	1603
UDP-glucose:glycoprotein glucosyltransferase 1	UGGT1	8	8	8	7.1	175	115890	1587.5
Prosaposin;Saposin-A;Saposin-B-Val;Saposin-B;Saposin-C;Saposin-D	PSAP	1	1	1	7.8	18.745	14221	1580.1
Calpain-2 catalytic subunit	CAPN2	2	2	2	7.1	71.581	44091	1574.7
Lysosome membrane protein 2	SCARB2	1	1	1	5.9	36.288	23585	1572.4
39S ribosomal protein L15, mitochondrial	MRPL15	1	1	1	9.1	21.943	17230	1566.4
26S proteasome non-ATPase regulatory subunit 6	PSMD6	1	1	1	4.7	40.34	34372	1562.4
Splicing factor 3A subunit 1	SF3A1	1	1	1	7.7	28.634	18674	1556.2
Transaldolase	TALDO1	1	1	1	7.1	17.073	10840	1548.5
X-ray repair cross-complementing protein 6	XRCC6	4	4	4	11.4	64.283	44842	1546.3
AP-3 complex subunit delta-1	AP3D1	6	6	6	7.5	135.42	79910	1536.7
Calcium-binding protein 39	CAB39	1	1	1	5.3	39.774	32218	1534.2
Putative phospholipase B-like 2;Putative phospholipase B-like 2 32 kDa form;Putative phospholipase B-like 2 45 kDa form	PLBD2	1	1	1	32.7	5.3789	6136	1534
GMP synthase [glutamine-hydrolyzing]	GMPS	2	2	2	5.9	76.695	63395	1509.4
Rab GDP dissociation inhibitor beta;Rab GDP dissociation inhibitor alpha	GDI2;GDI1	3	3	3	11.2	50.663	42131	1504.7
Heat shock protein 75 kDa, mitochondrial	TRAP1	1	1	1	4	57.233	40363	1494.9
60S ribosomal protein L32	RPL32	1	1	1	6	15.616	10450	1492.8
Coronin;Coronin-1C	CORO1C	1	1	1	5.3	34.489	22303	1486.9
CTP synthase;CTP synthase 1	CTPS1	1	1	1	5.1	35.253	20794	1485.3
Dolichyl-diphosphooligosaccharide--protein glycosyltransferase 48 kDa subunit	DDOST	1	1	1	4.8	48.799	34101	1482.7
Ras-related protein Rab-6C	RAB6A;RAB6C	1	1	1	10.6	23.549	19211	1477.8
Eukaryotic peptide chain release factor subunit 1	ETF1	2	2	2	11	49.03	36638	1465.5
V-type proton ATPase catalytic subunit A	ATP6V1A	1	1	1	4.5	37.751	27697	1457.7
Liver carboxylesterase 1;Carboxylic ester hydrolase	CES1	3	3	3	6.3	62.52	46519	1453.7
Adenylyl cyclase-associated protein;Adenylyl cyclase-associated protein 1	CAP1	1	1	1	4.5	43.706	32774	1424.9
WD40 repeat-containing protein SMU1;WD40 repeat-containing protein SMU1, N-terminally processed	SMU1	1	1	1	3.9	57.543	36798	1415.3
Protein disulfide-isomerase A3;Protein disulfide-isomerase	PDIA3;HEL-S-269	2	2	2	4.8	56.782	40864	1409.1
La-related protein 1	LARP1	5	5	5	6.3	123.51	83183	1386.4
Pre-mRNA-splicing factor ATP-dependent RNA helicase DHX15	DHX15	2	2	2	4.7	89.546	53701	1377
COP9 signalosome complex subunit 4	COPS4	1	1	1	4.2	46.267	35776	1376
2,5-phosphodiesterase 12	PDE12	2	2	2	8.5	52.175	32908	1371.2
Structural maintenance of chromosomes protein;Structural maintenance of chromosomes protein 3	SMC3	7	7	7	7.9	141.53	87723	1349.6
S-adenosylmethionine synthase;S-adenosylmethionine synthase isoform type-2	MAT2A	1	1	1	3.6	39.71	21548	1346.8
Prefoldin subunit 2	PFDN2	1	1	1	12.3	16.648	13438	1343.8
Valacyclovir hydrolase	BPHL	1	1	1	9.8	21.531	10739	1342.4
N-acetyltransferase 10	NAT10	1	1	1	5.6	33.07	18766	1340.4
Neutral alpha-glucosidase AB	HEL-S-164nA;GANAB	4	4	4	5.8	106.87	57526	1337.8
Exosome complex component RRP42	EXOSC7	2	2	2	14.1	31.821	23959	1331.1
Staphylococcal nuclease domain-containing protein 1	SND1	2	2	2	5.6	99.67	68536	1318
Phosphoribosylformylglycinamidine synthase	PFAS	4	4	4	5.8	97.682	51029	1308.4
Ras GTPase-activating-like protein IQGAP2	IQGAP2	8	8	8	7.1	174.45	104590	1307.4
Ras-related protein Rab-2A;Ras-related protein Rab-2B	RAB2B;RAB2A;DKFZp313C1541	1	1	1	37.2	4.9448	3907.7	1302.6
Keratin, type II cytoskeletal 78	KRT78	1	1	1	2.3	56.865	37431	1290.7
Ras-related protein Rab-14	RAB14	1	1	1	8.8	20.409	18007	1286.2
Transgelin-2	TAGLN2	2	2	2	16.6	21.086	15337	1278.1
Peroxisomal biogenesis factor 19	PEX19	1	1	1	12	18.034	14059	1278.1
Actin, alpha cardiac muscle 1;Actin, alpha skeletal muscle;Actin, aortic smooth muscle;Actin, gamma-enteric smooth muscle	ACTC1;ACTA1;ACTA2;ACTG2	9	1	1	23.1	42.019	24814	1240.7
RNA-binding protein 25	RBM25	1	1	1	2.3	100.18	40525	1228
Sorting nexin;Sorting nexin-9	SNX9	1	1	1	5.9	31.164	15951	1227
Alcohol dehydrogenase 4	ADH4;HEL-S-4	1	1	1	5.8	21.48	12225	1222.5
Importin-5	IPO5	5	5	5	7.9	123.75	68177	1217.5
Ubiquitin carboxyl-terminal hydrolase;Ubiquitin carboxyl-terminal hydrolase 14	USP14	1	1	1	4.3	42.714	25439	1211.4
Mannose-6-phosphate isomerase	MPI	1	1	1	4	41.205	18074	1204.9
Serine/threonine-protein phosphatase;Serine/threonine-protein phosphatase PP1-gamma catalytic subunit;Serine/threonine-protein phosphatase PP1-beta catalytic subunit;Serine/threonine-protein phosphatase PP1-alpha catalytic subunit	PPP1CB;PPP1CC;HEL-S-80p;PPP1CA	1	1	1	10.4	14.265	8401.7	1200.2
Sterol-4-alpha-carboxylate 3-dehydrogenase, decarboxylating	NSDHL	1	1	1	6.4	41.9	29991	1199.6
Pre-mRNA-processing factor 40 homolog A	PRPF40A	2	2	2	4.5	92.897	33524	1197.3
Threonine--tRNA ligase, cytoplasmic;Probable threonine--tRNA ligase 2, cytoplasmic	TARS;TARSL2	2	2	2	5.3	70.36	39144	1186.2
40S ribosomal protein S7	RPS7	1	1	1	28.2	8.9502	5893.2	1178.6
Eukaryotic translation initiation factor 3 subunit E	EIF3E	2	2	2	6.1	52.22	32562	1162.9
Cell division cycle and apoptosis regulator protein 1	CCAR1	3	3	3	7.1	88.233	35872	1157.2
Dehydrogenase/reductase SDR family member 7	DHRS7;DKFZp564H1664	1	1	1	6.6	23.368	12617	1147
Guanine nucleotide-binding protein subunit beta-4	GNB4	1	1	1	15.7	16.652	6864.1	1144
NADH-ubiquinone oxidoreductase 75 kDa subunit, mitochondrial	NDUFS1	1	1	1	3.1	66.921	39635	1132.4
Dynamin-2	DNM2	1	1	1	5.2	33.68	16961	1130.7
UPF0568 protein C14orf166	C14orf166	1	1	1	6.6	28.068	18059	1128.7
DNA mismatch repair protein Msh2	MSH2	1	1	1	7.2	23.709	12408	1128
Methylthioribulose-1-phosphate dehydratase	APIP	1	1	1	8.7	21.956	14636	1125.8
Cullin-1	CUL1	2	2	2	7.1	69.885	40162	1115.6
Mitochondrial 2-oxoglutarate/malate carrier protein	SLC25A11	1	1	1	8.1	32.182	18835	1108
Serpin B6	SERPINB6	1	1	1	9.9	19.658	12172	1106.6
ATP-citrate synthase	ACLY variant protein;ACLY	4	4	4	5.7	124.56	69544	1103.9
Protein disulfide-isomerase A4	ERP70;PDIA4	1	1	1	3.1	72.932	41660	1096.3
E3 ubiquitin-protein ligase CHIP	STUB1	1	1	1	11.3	24.428	15162	1083
Protein FAM98B	FAM98B	2	2	2	7.6	45.547	22583	1075.4
Twinfilin-2	TWF2	1	1	1	8.8	28.366	16118	1074.6
Signal recognition particle subunit SRP68	SRP68	2	2	2	10.6	41.372	23608	1073.1
Annexin;Putative annexin A2-like protein;Annexin A2	ANXA2;HEL-S-270;ANXA2P2	1	1	1	14.5	12.064	8558.3	1069.8
Coatomer subunit beta	COPB2	4	4	4	8.5	93.579	48855	1062.1
Pre-mRNA-splicing factor ATP-dependent RNA helicase PRP16	DHX38	2	2	2	19.5	13.623	6326.8	1054.5
Stomatin-like protein 2, mitochondrial	STOML2	1	1	1	9	33.409	15811	1054.1
Dolichyl-diphosphooligosaccharide--protein glycosyltransferase subunit 1	RPN1	3	3	3	10.4	64.581	38748	1047.2
F-box only protein 22	FBXO22	1	1	1	23.7	10.304	6250	1041.7
Programmed cell death 6-interacting protein	DRIP4;PDCD6IP	3	3	3	8.8	71.819	35384	1040.7
Carbamoyl-phosphate synthase [ammonia], mitochondrial	CPS1	5	5	5	4.7	164.9	80107	1040.4
Arginine--tRNA ligase, cytoplasmic	RARS	1	1	1	4.4	52.291	24892	1037.2
Early endosome antigen 1	EEA1	7	7	7	6.8	162.46	84192	1026.7
DnaJ homolog subfamily A member 1	HDJ2;DNAJA1	1	1	1	12.5	27.543	12185	1015.4
Annexin;Annexin A6	ANXA6	1	1	1	12.4	14.55	9107.8	1012
CCR4-NOT transcription complex subunit 1	CNOT1	1	1	1	4.3	49.776	25200	1008
S-formylglutathione hydrolase	ESD	1	1	1	8.3	28.226	12015	1001.3
Mitochondrial import inner membrane translocase subunit TIM14	DNAJC19	1	1	1	40.4	5.0539	4001	1000.3
26S proteasome non-ATPase regulatory subunit 8	PSMD8;HEL-S-91n	1	1	1	6	23.847	12941	995.49
Bifunctional purine biosynthesis protein PURH;Phosphoribosylaminoimidazolecarboxamide formyltransferase;IMP cyclohydrolase	HEL-S-70p;ATIC	2	2	2	6.4	58.661	32814	994.38
Nicastrin	NCSTN	1	1	1	8.7	24.522	13844	988.88
AP-1 complex subunit sigma-2	AP1S2;DKFZp779P0659	1	1	1	16.4	13.585	6903.5	986.21
Fumarylacetoacetase	FAH	1	1	1	12	14.64	5859.3	976.55
Aspartate aminotransferase;Aspartate aminotransferase, cytoplasmic	GIG18;GOT1	1	1	1	4.6	41.004	19378	968.89
WD repeat-containing protein 48	WDR48	1	1	1	13.6	17.665	7724.8	965.6
Cytochrome b-c1 complex subunit 1, mitochondrial	UQCRC1	1	1	1	5.5	40.372	17380	965.54
Protein S100;Protein S100-A9	S100A9	1	1	1	13.2	13.21	7700.1	962.51
Pirin	PIR	1	1	1	5.5	32.113	14323	954.86
Protein CREG1	CREG1	1	1	1	8.2	28.058	10459	950.82
General transcription factor II-I repeat domain-containing protein 2B;General transcription factor II-I;General transcription factor II-I repeat domain-containing protein 2A	GTF2I;GTF2I-RARA;GTF2IRD2B;GTF2IRD2	1	1	1	18.9	11.917	4748.1	949.63
DNA topoisomerase 1	TOP1	1	1	1	2.1	90.699	36079	949.44
Phenylalanine--tRNA ligase beta subunit	FARSB	1	1	1	5.7	54.814	26563	948.69
Golgi apparatus protein 1	GLG1	3	3	3	3	134.55	57658	945.21
Actin, cytoplasmic 1;Actin, cytoplasmic 1, N-terminally processed	PS1TP5BP1;ACTB	17	1	1	62.1	41.722	18873	943.64
Acetyl-CoA acetyltransferase, mitochondrial	ACAT1	2	2	2	9.1	45.199	21273	924.93
rRNA 2-O-methyltransferase fibrillarin	FBL	1	1	1	14.5	24.544	11926	917.39
H/ACA ribonucleoprotein complex subunit 4	DKC1	1	1	1	4.9	35.161	18268	913.39
Ribosome biogenesis protein BRX1 homolog	BXDC2;BRIX1	1	1	1	5.1	39.169	18070	903.48
Ribosome biogenesis protein NSA2 homolog	CDK105;NSA2	1	1	1	7.3	30.065	9852.8	895.71
ATP-dependent RNA helicase DDX1	DDX1	2	2	2	4.4	71.466	31327	895.07
Cytoplasmic dynein 1 heavy chain 1	DYNC1H1	11	11	11	4	532.4	229140	891.58
Tyrosine-protein kinase receptor;Echinoderm microtubule-associated protein-like 4	EML4;EML4-ALK variant 6;EML4-ALK variant 7;EML4-ALK;EML4/ALK fusion	4	4	4	5.3	110.18	44410	888.2
Nucleoprotein TPR	TPR	1	1	1	4	53.87	24782	885.08
Protein-L-isoaspartate O-methyltransferase;Protein-L-isoaspartate(D-aspartate) O-methyltransferase	PCMT1	2	2	2	16.1	20.683	10572	881
Adenylosuccinate lyase	ADSL	1	1	1	14.6	18.36	7908.1	878.68
BRCA2 and CDKN1A-interacting protein	BCCIP	1	1	1	5.1	35.979	16682	877.97
DNA mismatch repair protein Msh6	GTBP;MSH6	4	4	4	5.2	108.14	46099	869.8
Transcription elongation regulator 1	TCERG1	3	3	3	3.5	123.9	35379	862.91
Hornerin	HRNR	4	4	4	7.5	282.39	72667	854.91
ATP-binding cassette sub-family F member 1	ABCF1	1	1	1	4.1	38.318	13503	843.94
AP complex subunit beta;AP-2 complex subunit beta;AP-1 complex subunit beta-1	AP2B1;AP1B1	1	1	1	7.9	18.606	6688.2	836.02
26S proteasome non-ATPase regulatory subunit 10	PSMD10	1	1	1	9.2	20.217	8356.3	835.63
Filamin-A	FLNA;FLJ00119	8	8	7	4.1	277.5	109510	829.61
Sec1 family domain-containing protein 1	SCFD1	1	1	1	11.4	16.854	4111.6	822.32
Host cell factor 1;HCF N-terminal chain 1;HCF N-terminal chain 2;HCF N-terminal chain 3;HCF N-terminal chain 4;HCF N-terminal chain 5;HCF N-terminal chain 6;HCF C-terminal chain 1;HCF C-terminal chain 2;HCF C-terminal chain 3;HCF C-terminal chain 4;HCF C-terminal chain 5;HCF C-terminal chain 6	HCFC1	1	1	1	3.3	63.078	12219	814.62
Peptidyl-prolyl cis-trans isomerase FKBP10	FKBP10;DKFZp666D193	1	1	1	4.4	42.15	17069	812.82
Deoxyuridine 5-triphosphate nucleotidohydrolase, mitochondrial	DUT	1	1	1	11.2	11.869	5622.2	803.18
Ribosome-binding protein 1	RRBP1	10	10	10	7.9	165.75	86657	802.38
Ribosyldihydronicotinamide dehydrogenase [quinone]	NQO2	1	1	1	8.8	21.537	10322	793.98
Transmembrane protein 147	TMEM147	1	1	1	9.2	21.141	8711.6	791.97
Myosin-9	MYH9	3	3	2	3.9	158.75	58351	788.53
Matrin-3	MATR3;DKFZp686K23100	1	1	1	4.2	48.159	16503	785.84
Alpha-centractin;Beta-centractin	ACTR1A;ACTR1B	1	1	1	6	34.514	11755	783.7
UTP--glucose-1-phosphate uridylyltransferase	UGP2	1	1	1	4.6	49.221	18772	782.19
Sarcoplasmic/endoplasmic reticulum calcium ATPase 2;Calcium-transporting ATPase;Sarcoplasmic/endoplasmic reticulum calcium ATPase 1	ATP2A2;DKFZp779O2152;DKFZp779G2251;ATP2A1	2	2	2	4.4	114.76	35793	778.11
Replication protein A 70 kDa DNA-binding subunit;Replication protein A 70 kDa DNA-binding subunit, N-terminally processed	RPA1	2	2	2	4.9	68.137	23270	775.66
U2 snRNP-associated SURP motif-containing protein	U2SURP	2	2	2	3.3	118.25	30146	772.98
Glutathione synthetase	HEL-S-64p;GSS	1	1	1	6.4	38.178	16146	768.87
ATP-dependent 6-phosphofructokinase, liver type	PFKL	1	1	1	2.3	62.639	18440	768.35
Integrin alpha-2	ITGA2	2	2	2	2.5	102.83	27470	763.07
Elongator complex protein 1	IKBKAP;IKBKAP variant protein;DKFZp781H1425	4	4	4	3.9	150.25	47761	758.12
ATP-binding cassette sub-family E member 1	ABCE1	2	2	2	5.8	67.314	22705	756.83
DNA-directed RNA polymerases I and III subunit RPAC1	POLR1C	1	1	1	19.3	15.953	5264.7	752.1
Symplekin	SYMPK;SYMPK variant protein	3	3	3	4.3	117.44	40447	749.02
Translin	TSN	2	2	2	27.2	10.691	3708.8	741.75
Enhancer of mRNA-decapping protein 4	EDC4	5	5	5	5.6	155.43	47279	738.74
Phosphoacetylglucosamine mutase	PGM3	1	1	1	10.3	15.973	7257	725.7
2,4-dienoyl-CoA reductase, mitochondrial	DECR1;DECR	1	1	1	12.6	15.898	7244.1	724.41
Plasma membrane calcium-transporting ATPase 1	ATP2B1	3	3	3	4.4	134.68	36057	721.15
Aspartate--tRNA ligase, mitochondrial	DARS2	1	1	1	21.2	9.4648	4282.5	713.76
Translation initiation factor eIF-2B subunit beta	EIF2B2	1	1	1	5.4	39.003	12788	710.44
Importin-4	IPO4	1	1	1	7.7	33.154	11299	706.17
Thioredoxin domain-containing protein 5	hCG_1811539;TXNDC5;STRF8;DKFZp666I134	1	1	1	7.1	36.177	12664	703.55
Calcineurin subunit B type 1	PPP3R1	1	1	1	10.6	18.208	6222.2	691.36
Phosphoserine aminotransferase	PSAT1	1	1	1	5.2	21.314	8246.4	687.2
Polymerase delta-interacting protein 3	POLDIP3	1	1	1	9.1	20.224	7555.2	686.83
Unconventional myosin-Ic	MYO1C	1	1	1	18.2	15.755	4776.8	682.4
Multidrug resistance protein 1	ABCB1	2	2	2	2.1	116.72	36652	678.74
Proteasome subunit alpha type;Proteasome subunit alpha type-7	PSMA7	1	1	1	8.4	26.713	9445.8	674.7
Adipocyte plasma membrane-associated protein	APMAP	1	1	1	3.4	45.294	14776	671.64
Telomeric repeat-binding factor 2-interacting protein 1	TERF2IP	1	1	1	4.7	37.094	12743	670.66
Alpha-actinin-1;Alpha-actinin-4;Alpha-actinin-2	ACTN1;ACTN4;ACTN2	4	4	4	4.9	103.06	34746	668.19
U5 small nuclear ribonucleoprotein 200 kDa helicase	SNRNP200	5	5	5	5.7	216.18	69381	660.77
Atypical kinase ADCK3, mitochondrial	CABC1;ADCK3	1	1	1	6.7	35.525	9144.2	653.16
Chromatin assembly factor 1 subunit B	CHAF1B	1	1	1	3.8	61.518	16953	652.02
WD repeat-containing protein 3	WDR3	2	2	2	3.9	106.1	31040	646.66
Tetratricopeptide repeat protein 37	TTC37	2	2	2	2.4	137.82	37734	639.57
Caseinolytic peptidase B protein homolog	CLPB	1	1	1	7.3	36.173	10165	635.33
Myosin-11;Myosin-10	MYH11;MYH10	2	1	1	2	226.51	63327	633.27
Dolichyl-diphosphooligosaccharide--protein glycosyltransferase subunit STT3A	STT3A	1	1	1	2.7	80.529	18285	630.53
Cancer-related nucleoside-triphosphatase	NTPCR;C1orf57	2	2	2	14.5	25.072	8766.3	626.17
CAD protein;Glutamine-dependent carbamoyl-phosphate synthase;Aspartate carbamoyltransferase;Dihydroorotase	CAD	3	3	3	3	235.18	62959	623.35
UPF0553 protein C9orf64	C9orf64	1	1	1	8.2	39.028	14322	622.7
Collagen alpha-2(IX) chain	COL9A2	1	1	1	2	65.13	24847	621.17
Kinesin-like protein;Chromosome-associated kinesin KIF4A	KIF4A	3	3	3	5.3	89.238	19217	619.92
Proteasome subunit beta type;Proteasome subunit beta type-1	PSMB1	1	1	1	9.2	21.274	6090.5	609.05
SWI/SNF complex subunit SMARCC2	SMARCC2	6	2	2	6.7	112.21	27632	600.7
Eukaryotic translation initiation factor 2 subunit 2	EIF2S2	1	1	1	11.7	24.575	7804.7	600.36
Periodic tryptophan protein 2 homolog	PWP2	1	1	1	2.1	102.45	23398	599.94
Poly(U)-binding-splicing factor PUF60	PUF60	2	2	2	5.7	54.626	14946	597.85
Endophilin-A2	SH3GL1	1	1	1	9.3	39.84	7996.1	571.15
Fragile X mental retardation protein 1	FMR1	1	1	1	7.1	28.233	7882.3	563.02
U3 small nucleolar RNA-associated protein 15 homolog	UTP15	1	1	1	3.5	61.32	15257	544.9
Cleavage stimulation factor subunit 3	CSTF3	1	1	1	2.4	72.184	16208	540.27
Pre-rRNA-processing protein TSR1 homolog	TSR1	1	1	1	4.1	41.461	7393	528.07
5-3 exoribonuclease 2	XRN2	1	1	1	1.9	99.95	22643	526.59
Syntaxin-4	STX4A;STX4	1	1	1	10	25.262	5790.4	526.4
Elongation factor 1-alpha		5	1	1	22.4	38.668	7894.1	526.28
Carbonic anhydrase 2	HEL-76;CA2	1	1	1	6.2	29.246	6835.4	525.8
Serine/threonine-protein kinase PRP4 homolog	PRPF4B	2	2	2	3.6	68.4	14717	525.6
Xaa-Pro dipeptidase	PEPD	1	1	1	14.4	21.715	5118.2	511.82
Keratin, type II cuticular Hb5	KRT85	1	1	1	2.2	55.802	16789	508.75
Cathepsin D;Cathepsin D light chain;Cathepsin D heavy chain	CTSD;HEL-S-130P	1	1	1	4.7	30	6059.3	504.94
ATP synthase subunit O, mitochondrial	ATP5O	1	1	1	11	16.89	4522.8	502.53
Alpha-1,4 glucan phosphorylase;Glycogen phosphorylase, muscle form;Glycogen phosphorylase, brain form;Glycogen phosphorylase, liver form	PYGL;PYGM;PYGB	1	1	1	2.3	85.786	21514	500.33
26S protease regulatory subunit 4	PSMC1	1	1	1	3.6	49.184	12499	499.95
Vacuolar protein sorting-associated protein 16 homolog	VPS16	1	1	1	6	35.87	7359.4	490.63
3-ketoacyl-CoA thiolase, mitochondrial	ACAA2	1	1	1	2.9	36.282	8188.4	481.67
Exosome complex exonuclease RRP44	DIS3	2	2	2	4	90.598	20546	477.81
Replication factor C subunit 1	RFC1;LLDBP	3	3	3	3.5	128.25	26865	471.31
Hydroxymethylglutaryl-CoA synthase, mitochondrial	HMGCS2	1	1	1	2	56.635	11755	470.22
Importin-9	IPO9	1	1	1	2.5	115.96	19708	469.24
Mitochondrial-processing peptidase subunit beta	DKFZp586I1223;PMPCB	1	1	1	6	35.188	7499.3	468.71
Nuclear pore complex protein Nup155	NUP155	3	3	3	2.8	148.09	25185	466.39
Exportin-7	XPO7	1	1	1	2.3	99.453	19402	461.95
Gamma-glutamyl hydrolase	GGH	1	1	1	8	32.303	6444.8	460.34
Replication factor C subunit 4	RFC4	1	1	1	8.9	23.648	5513.2	459.43
Isocitrate dehydrogenase [NADP];Isocitrate dehydrogenase [NADP] cytoplasmic	IDH1;HEL-216	1	1	1	5.5	26.67	5943.1	457.16
Regulatory-associated protein of mTOR	RPTOR	1	1	1	3	37.116	6343.4	453.1
DnaJ homolog subfamily A member 2	DNAJA2	1	1	1	3.6	45.745	9945.4	452.06
Heterogeneous nuclear ribonucleoprotein A/B	HNRNPAB	1	1	1	6.8	30.302	5837.9	449.07
Interferon-related developmental regulator 1	IFRD1	1	1	1	9.6	18.341	4030.6	447.84
CAAX prenyl protease 1 homolog	ZMPSTE24	1	1	1	6.8	27.125	4912.4	446.58
Peptidyl-prolyl cis-trans isomerase;FK506-binding protein 15	FKBP15	2	2	2	3.3	97.706	18084	441.06
Keratin, type II cytoskeletal 8	KRT8	5	1	1	7.9	53.704	12773	440.45
Filamin-B	FLNB;DKFZp686A1668	6	5	5	3.3	243.09	54828	438.62
FAS-associated factor 1	FAF1	1	1	1	5.9	47.108	8730.8	436.54
Elongation factor 1-delta	EEF1D	1	1	1	20.2	13.387	3486.3	435.78
Probable ATP-dependent RNA helicase DDX17;Probable ATP-dependent RNA helicase DDX5	DDX17;DDX5;DKFZp686J01190	2	2	2	6	80.272	16101	435.17
26S proteasome non-ATPase regulatory subunit 11	PSMD11	2	2	2	8.1	47.463	11720	434.09
E3 ubiquitin-protein ligase HUWE1	HUWE1	3	3	3	1.6	374.19	63381	431.16
Rho guanine nucleotide exchange factor 10-like protein	ARHGEF10L	1	1	1	2.9	55.091	10596	423.84
Rab3 GTPase-activating protein non-catalytic subunit	RAB3GAP2	4	4	4	4.2	145.85	23734	423.82
Probable ATP-dependent RNA helicase DDX46	DDX46	2	2	2	2.8	117.47	22085	416.7
Cartilage-associated protein	CRTAP	1	1	1	6.9	29.795	6212.7	414.18
28S ribosomal protein S27, mitochondrial	MRPS27	1	1	1	8.9	18.952	3605.4	400.6
Cullin-associated NEDD8-dissociated protein 1	CAND1	2	2	2	3.4	85.408	15504	397.55
ATP-dependent RNA helicase DDX54	DDX54	1	1	1	7.7	22.945	5842.3	389.49
Phosphate carrier protein, mitochondrial	SLC25A3	1	1	1	4.3	36.161	6956.5	386.47
Monofunctional C1-tetrahydrofolate synthase, mitochondrial	MTHFD1L	1	1	1	6	36.32	6915.7	384.21
Nucleolar RNA helicase 2	DDX21	1	1	1	3.3	73.889	13044	383.64
Hepatoma-derived growth factor-related protein 2	HDGFRP2	1	1	1	13.1	16.804	3440.3	382.25
ATP-dependent DNA helicase Q1	RECQL	1	1	1	3.9	73.457	13037	372.49
Chromodomain-helicase-DNA-binding protein 4	CHD4	1	1	1	3.9	63.268	12443	365.97
Exportin-T	XPOT	1	1	1	2.6	109.92	16426	365.01
Superkiller viralicidic activity 2-like 2	SKIV2L2	2	2	2	3.3	106.76	19185	361.97
Pre-mRNA-processing-splicing factor 8	PRPF8	3	3	3	1.8	266.36	44111	361.57
Heterogeneous nuclear ribonucleoprotein H3	HNRNPH3	1	1	1	4.2	24.884	3599.5	359.95
Ankyrin repeat domain-containing protein 26	ANKRD26	1	1	1	1.4	60.271	9714.3	359.79
HEAT repeat-containing protein 3	HEATR3	1	1	1	3.3	59.537	8630.9	359.62
Neurolysin, mitochondrial	NLN	1	1	1	6.8	43.088	6057.1	356.3
Sorting nexin-6;Sorting nexin-6, N-terminally processed	SNX6	1	1	1	7.5	25.811	4963.3	354.52
Glutamine--fructose-6-phosphate aminotransferase [isomerizing] 1	GFPT1	1	1	1	3.1	68.541	12868	347.79
4F2 cell-surface antigen heavy chain	SLC3A2	2	2	2	7.8	43.51	7238.2	344.68
Porphobilinogen deaminase	HMBS	1	1	1	10.7	20.892	3765.1	342.28
Nucleolar GTP-binding protein 1	GTPBP4	1	1	1	3.7	60.037	8063.8	335.99
Ras-related protein Rab-13	RAB13	1	1	1	7.8	27.199	4980.3	332.02
Probable ATP-dependent RNA helicase DHX37	DHX37	2	2	2	2.5	110.69	15231	324.06
Cyclin-A2	CCNA2	1	1	1	3.5	48.55	7617.7	317.4
Tensin-3;Tensin-2;Tensin-1	TNS3;DKFZp434I2435;TNS1;TNS2;DKFZp434G162;TENC1	2	2	2	1.7	155.26	17142	311.67
Mitogen-activated protein kinase kinase kinase kinase 4;TRAF2 and NCK-interacting protein kinase	TNIK;MAP4K4;HEL-S-31	1	1	1	3.5	60.314	6533.2	311.11
26S proteasome non-ATPase regulatory subunit 1	PSMD1	1	1	1	1.7	78.184	11162	310.06
Mitotic spindle assembly checkpoint protein MAD1	MAD1L1	1	1	1	2.9	83.066	13909	309.09
Deoxyhypusine synthase	DHPS	1	1	1	13.2	20.724	2465.7	308.22
Nardilysin	NRD1	1	1	1	3.3	61.725	6414.9	305.47
Short-chain specific acyl-CoA dehydrogenase, mitochondrial	ACADS	1	1	1	4.9	44.327	5775	303.95
Leucine-rich repeat-containing protein 47	LRRC47	1	1	1	3.3	63.472	8565	295.34
Ribonucleoprotein PTB-binding 1	RAVER1	1	1	1	3.2	77.843	7269.9	290.79
Lamina-associated polypeptide 2, isoform alpha;Thymopoietin;Thymopentin	TMPO	1	1	1	2.9	75.491	10380	288.34
Nuclear pore membrane glycoprotein 210	NUP210	1	1	1	0.9	205.11	21729	282.2
MICOS complex subunit MIC60	IMMT	1	1	1	3.1	68.064	10618	279.43
Vacuolar protein sorting-associated protein 35	DKFZp686O2462;VPS35	1	1	1	2.6	72.044	8939.7	279.36
Histone-lysine N-methyltransferase SETD7	SETD7	1	1	1	5	40.127	4712.2	277.19
COP9 signalosome complex subunit 1	GPS1	1	1	1	4.2	53.371	4970.9	276.16
Stress-induced-phosphoprotein 1	HEL-S-94n;STIP1	1	1	1	1.8	62.639	9400.1	268.57
Eyes absent homolog;Eyes absent homolog 3	EYA3	1	1	1	3.8	45.549	3680.6	262.9
Fanconi anemia group D2 protein	FANCD2	3	3	3	3.7	164.13	17459	256.76
26S protease regulatory subunit 6B	PSMC4	1	1	1	4.8	47.366	6357.8	254.31
cAMP-dependent protein kinase catalytic subunit gamma	PRKACG	1	1	1	6.8	40.434	3975.6	248.47
Putative RNA-binding protein Luc7-like 2	LUC7L2	1	1	1	5	54.223	4948.6	247.43
ATP-dependent RNA helicase DHX29	DHX29	3	3	3	2.4	155.23	16967	238.97
Zinc finger CCHC domain-containing protein 8	ZCCHC8	1	1	1	2.7	78.576	7864.3	231.3
Plasminogen activator inhibitor 1 RNA-binding protein	DKFZp686P17171;SERBP1	1	1	1	4.9	42.426	3919.3	230.55
Inositol polyphosphate 5-phosphatase OCRL-1	OCRL	1	1	1	2.6	103.18	9995.4	227.17
Acetyl-CoA carboxylase 1;Biotin carboxylase	ACACA	2	2	2	3.6	114.62	12866	225.72
Tubulin--tyrosine ligase-like protein 12	TTLL12	1	1	1	3.1	74.403	7319.2	215.27
TBC1 domain family member 4	TBC1D4	1	1	1	1.3	119.93	10574	211.49
E3 SUMO-protein ligase RanBP2	RANBP2	1	1	1	1.7	118.54	12412	203.48
Spectrin alpha chain, non-erythrocytic 1	SPTAN1;DKFZp564P0562	4	4	4	2	266.38	27424	203.14
Vinculin	HEL114;VCL	1	1	1	2	100.94	12217	197.06
Pogo transposable element with ZNF domain	POGZ	1	1	1	1.9	86.056	6098	196.71
Spectrin beta chain, non-erythrocytic 1	SPTBN1	3	3	3	1.7	274.41	27832	196
GTPase-activating protein and VPS9 domain-containing protein 1	GAPVD1	1	1	1	2.8	56.461	5185.5	192.06
Coatomer subunit gamma-1	COPG1	1	1	1	2.9	97.717	8996.8	183.61
Importin-8;Importin-7	IPO8;IPO7	1	1	1	2.1	55.522	3350.3	176.33
Structural maintenance of chromosomes protein;Structural maintenance of chromosomes protein 2	SMC2	2	2	2	2.3	135.7	11442	176.04
CLIP-associating protein 1	CLASP1	2	2	1	1.7	160.38	14799	172.09
Cohesin subunit SA-2	DKFZp686P16143;DKFZp686C21148;DKFZp686I05169;STAG2	2	2	2	2	134.06	10228	170.47
SURP and G-patch domain-containing protein 2	SUGP2	1	1	1	2.1	93.859	6735.8	168.39
Epoxide hydrolase 1	EPHX1	1	1	1	4	52.948	4011.3	154.28
Acetyl-CoA acetyltransferase, cytosolic	ACAT2	1	1	1	2.7	42.135	2600.3	152.96
Short/branched chain specific acyl-CoA dehydrogenase, mitochondrial	ACADSB	1	1	1	5.8	47.485	3144.7	149.75
Glutathione S-transferase Mu 3	GSTM3	1	1	1	10.3	16.129	1428	142.8
Talin-1	TLN1	2	2	2	1.2	269.76	18642	140.16
Desmoplakin	DSP variant protein;DSP	3	3	3	1.2	265.19	17650	140.08
E3 ubiquitin-protein ligase Itchy homolog	ITCH	1	1	1	3.1	62.007	3928.1	130.94
Alpha-fetoprotein	AFP	1	1	1	3.5	50.756	3712.4	123.75
SWI/SNF-related matrix-associated actin-dependent regulator of chromatin subfamily A containing DEAD/H box 1	SMARCAD1	1	1	1	1.1	117.4	5426.9	123.34
DNA-directed RNA polymerase;DNA-directed RNA polymerase III subunit RPC1	POLR3A	1	1	1	3.7	46.581	2330.3	101.32
SPRY domain-containing protein 4	SPRYD4	1	1	1	15.5	14.456	1004.9	100.49
HEAT repeat-containing protein 1;HEAT repeat-containing protein 1, N-terminally processed	HEATR1	1	1	1	1.1	233.27	10598	97.233
Exportin-5	XPO5	2	2	2	4.3	94.038	3824.8	86.927
ATP-dependent RNA helicase DDX3Y;ATP-dependent RNA helicase DDX3X	DDX3X;DDX3Y	1	1	1	3.6	40.187	2081.6	80.061
Pre-mRNA-splicing factor SYF1	DKFZp762C1015;XAB2	1	1	1	2.4	81.73	3116.9	76.021
Cleavage and polyadenylation specificity factor subunit 1	CPSF1	1	1	1	0.7	160.88	5159.1	74.77
N-alpha-acetyltransferase 15, NatA auxiliary subunit	NARG1;NAA15	1	1	1	4.9	50.421	1753.2	64.935
Translational activator GCN1	PRIC295;GCN1L1	1	1	1	0.6	292.74	9056.9	55.225
Protein flightless-1 homolog	FLII	1	1	1	0.9	125.28	2746.5	50.861
Inverted formin-2	INF2	1	1	1	2.4	66.693	1306.6	46.664
Leucyl-cystinyl aminopeptidase;Leucyl-cystinyl aminopeptidase, pregnancy serum form	LNPEP	1	1	1	1.5	117.34	1832.7	35.935
Protein RRP5 homolog	PDCD11	1	1	1	0.9	208.83	2891.1	30.432
CLIP-associating protein 2	CLASP2;DKFZp686D11262;CLASP1	2	1	1	1.5	164.88	2316	26.93
Cytoplasmic dynein 2 heavy chain 1	DYNC2H1	1	1	1	0.5	492.64	4286	18.084
